# Supplementary material for: Corneal pulsation and biomechanics during induced ocular pulse. An ex-vivo pilot study
Source: PLoS One. 2020 Feb 13;15(2):e0228920. doi: 10.1371/journal.pone.0228920 (PMC7018024; doi:10.1371/journal.pone.0228920)
Supplement: S1 File — (XLSX) [file pone.0228920.s001.xlsx]

## Sheet: Data Set Experiment 1
Experiment 1
IOP [mmHg]	ΔV [µ]	CPA [μm]	OPAp [mmHg]	OPCRI [mmHg/µm]
15	40	6.51358	0.99206	0.152306
	40	6.85294	1.00279	0.14633
	40	7.18612	1.02282	0.142332
	60	11.2697	1.54138	0.136771
	60	11.3525	1.55568	0.137034
	60	10.3617	1.41692	0.136747
	80	15.1581	2.04635	0.135
	80	14.7428	2.06208	0.13987
	80	15.1444	2.10643	0.139089
	90	18.0297	2.56848	0.142458
	90	17.715	2.54917	0.143899
	90	18.1045	2.63071	0.145307
	100	20.8225	2.88177	0.138397
	100	20.3935	2.91109	0.142746
	100	20.5543	2.97976	0.14497
30	40	3.54114	1.83678	0.518696
	40	3.91101	1.94263	0.49671
	40	3.51199	1.96195	0.558642
	60	6.42655	2.86674	0.446079
	60	6.32534	2.79379	0.441682
	60	6.52334	2.89965	0.444503
	80	8.26452	3.86739	0.467951
	80	8.59848	3.83735	0.446282
	80	9.56541	3.92032	0.409843
	90	10.0422	4.51326	0.449428
	90	9.5877	4.53472	0.472973
	90	10.6403	4.57549	0.430015
	100	10.3967	5.03039	0.483844
	100	11.0412	5.06544	0.458775
	100	11.2474	5.16987	0.459649
45	40	2.93237	1.88684	0.643453
	40	3.17831	2.15864	0.679179
	40	3.30532	2.22731	0.673854
	60	4.99427	3.26228	0.653205
	60	4.9244	3.35884	0.682081
	60	4.71112	3.37458	0.716301
	80	7.24766	4.84872	0.669005
	80	7.32232	4.90165	0.669412
	80	6.64108	4.95529	0.746158
	90	8.13108	5.50604	0.677159
	90	8.41382	5.59473	0.664945
	90	8.55934	5.6076	0.655144
	100	9.77669	6.47449	0.662238
	100	9.885	6.53028	0.660626
	100	9.13996	6.40941	0.701251

## Sheet: Data Set Experiment 2
Experiment 2
Object Number	IOP [mmHg]	CPA [-]	OPAp [-]	OPCRI [-]	A1L [-]	A1V [-]	A2L [-]	A2V [-]	PD [-]	R [-]	DA [-]	A1T [-]	HCT [-]	A2T [-]
1	20	0.84159	1.28647	1.52705	0.851091	0.854545	1.93966	0.772455	0.902439	1.11355	0.799054	1.05018	0.981783	0.976414
1	25	0.679504	1.48216	2.17911	1.01412	0.745455	1.77011	0.550898	0.796563	1.18315	0.654846	1.1106	0.95475	0.954793
1	30	0.652394	1.80946	2.77151	0.899872	0.527273	1.93103	0.419162	0.717295	1.24542	0.546099	1.16487	0.977277	0.93287
1	35	0.519641	1.92072	3.69627	1.0077	0.472727	2.2069	0.311377	0.62694	1.44139	0.460993	1.30876	0.995299	0.916389
1	40	0.537721	2.2079	4.10505	0.994865	0.436364	2.35057	0.257485	0.564856	1.60928	0.401891	1.40399	0.95475	0.894315
1	45	0.51119	2.26826	4.43728	0.961489	0.4	2.01437	0.197605	0.497783	1.99084	0.345154	1.55607	0.968266	0.883429
2	20	0.658983	1.25577	1.80412	1.26133	0.779661	1.11717	0.747191	0.909885	1.15265	0.803738	1.05678	1.02316	0.987213
2	25	0.458936	1.46638	3.00836	1.1858	0.644068	1.04646	0.58427	0.817586	1.37975	0.656542	1.12776	1	0.972731
2	30	0.419016	1.62733	3.66885	1.10876	0.440678	1.29697	0.421348	0.718733	1.27638	0.542056	1.23239	0.990737	0.956247
2	35	0.404484	1.83368	4.31912	1.22508	0.440678	1.6202	0.303371	0.649372	1.49116	0.441589	1.35068	0.949054	0.9222
2	40	0.349079	1.92593	5.22273	1.21148	0.440678	1.3798	0.213483	0.58438	1.53776	0.399533	1.43165	0.981474	0.913573
2	45	0.434931	2.06138	4.49686	1.12689	0.40678	1.51919	0.202247	0.514473	1.60311	0.36215	1.57571	0.990737	0.896472
3	20	0.90876	1.24886	1.37429	0.955285	0.783333	1.54453	0.75419	0.918367	1.14365	0.813187	1.04213	0.986358	0.985285
3	25	0.683445	1.51122	2.2113	1.06098	0.633333	1.78117	0.536313	0.823845	1.26726	0.652747	1.10269	0.990905	0.964746
3	30	0.512127	1.75964	3.43601	0.98374	0.483333	1.68193	0.391061	0.759398	1.40479	0.536264	1.15956	0.954527	0.948958
3	35	0.482122	2.07355	4.30227	1.05149	0.45	2.0229	0.307263	0.667025	1.44209	0.479121	1.31806	0.986358	0.925812
3	40	0.489938	2.2409	4.58562	1.06911	0.466667	1.61069	0.24581	0.589689	1.52004	0.391209	1.38231	0.977264	0.91309
3	45	0.488986	2.45217	5.02904	1.29404	0.4	1.83461	0.22905	0.513963	1.69042	0.342857	1.59505	0.959075	0.87615
4	20	0.600863	1.21455	2.02189	1.18103	0.807018	1.03356	0.830409	0.928493	1.1072	0.822967	1.0327	0.977055	0.975697
4	25	0.343157	1.43183	4.16642	1.06466	0.666667	1.00671	0.602339	0.836634	1.19706	0.679426	1.08544	0.972466	0.959443
4	30	0.272591	1.69863	6.23663	1.15805	0.491228	1.29362	0.467836	0.778878	1.25118	0.586124	1.11234	0.977055	0.943653
4	35	0.294354	1.92452	6.57859	1.20259	0.438596	1.2047	0.333333	0.69912	1.40778	0.497608	1.26108	0.949322	0.924923
4	40	0.332442	2.0589	6.26744	1.09914	0.438596	1.36409	0.274854	0.619912	1.47451	0.413876	1.39346	0.921987	0.91548
4	45	0.385361	2.30257	5.96587	1.24856	0.403509	1.35906	0.175439	0.515952	1.63794	0.342105	1.55485	0.95411	0.884675
5	20	0.865173	1.26169	1.4597	1.04233	0.762712	1.53117	0.758364	1.14836	1.01808	0.823028	1.03407	0.955771	0.982063
5	25	0.768781	1.46551	1.91028	1.03704	0.644068	1.28429	0.524164	1.25421	1.13559	0.663113	1.08267	0.955771	0.963827
5	30	0.727426	1.65012	2.26878	1.02998	0.59322	1.56359	0.275093	0.926223	1.25932	0.537313	1.1503	0.955961	0.946338
5	35	0.664359	1.89603	2.85578	1.03704	0.305085	1.52369	0.174721	0.872494	1.59153	0.469083	1.28808	0.933941	0.928102
5	40	0.640863	2.06065	3.21566	1.02469	0.491525	1.50623	0.174721	0.761828	1.53164	0.394456	1.34719	0.903379	0.918087
5	45	0.622673	2.23059	3.58383	1.00529	0.101695	1.45885	0.100372	0.834804	1.8	0.345416	1.44439	0.947039	0.897309
6	20	0.677799	1.40986	2.07746	1.08561	0.737705	0.866667	0.801802	1.36596	1.10289	0.782201	1.05187	0.972716	0.982008
6	25	0.878536	1.68112	1.91206	1.05282	0.639344	1.09009	0.59009	1.27064	1.17688	0.667447	1.09502	0.963622	0.967191
6	30	0.871079	1.98203	2.2737	1.04007	0.540984	1.07387	0.459459	0.771915	1.27341	0.548009	1.15203	0.959075	0.961899
6	35	0.847011	2.24065	2.64175	1.051	0.327869	1.08108	0.207207	0.698723	1.1896	0.489461	1.23575	0.936338	0.949652
6	40	0.803588	2.42647	3.01515	1.06011	0.52459	1.08649	0.225225	0.478298	1.31561	0.442623	1.35234	0.981811	0.937708
6	45	0.761251	2.5494	3.34822	1.05282	0.278689	1.09189	0.18018	0.57617	1.40058	0.36534	1.43862	0.977461	0.912761
